# Supplementary material for: In vivo gene expression in a Staphylococcus aureus prosthetic joint infection characterized by RNA sequencing and metabolomics: a pilot study
Source: BMC Microbiol. 2016 May 5;16:80. doi: 10.1186/s12866-016-0695-6 (PMC4858865; doi:10.1186/s12866-016-0695-6)
Supplement: Additional file 4: — Complete list of differentially expressed genes computed using EdgeR. FC: fold change; CPM: count per million; FDR: false discovery rate. (XLSX 84 kb) [file 12866_2016_695_MOESM4_ESM.xlsx]

## Sheet: Sheet1
LOCUS	gene	Product	Length	Fold change	logFC	logCPM	PValue	FDR
SAU060112_20343		Superantigen-like protein	702	502.504	8.97299	7.64916	3.17965e-50	7.7965e-47
SAU060112_40034	lacA	Galactose-6-phosphate isomerase subunit LacA	429	177.606	7.47254	6.64053	2.38579e-43	2.92498e-40
SAU060112_40033	lacB	Galactose-6-phosphate isomerase subunit LacB	516	237.966	7.89461	7.36871	2.52986e-42	2.06774e-39
SAU060112_40031	lacD	Tagatose 1,6-diphosphate aldolase	981	463.635	8.85684	8.34467	4.75285e-41	2.9135e-38
SAU060112_40030	lacF	Lactose-specific phosphotransferase enzyme IIA component	312	218.377	7.77068	5.80217	1.49283e-40	6.69952e-38
SAU060112_40032	lacC	Tagatose-6-phosphate kinase	933	248.948	7.9597	8.1894	1.63936e-40	6.69952e-38
SAU060112_40297		ABC transporter family protein	816	95.7393	6.58104	6.78346	6.57271e-40	2.30233e-37
SAU060112_40302		Conserved protein of unknown function	819	261.73	8.03193	7.9619	1.01504e-39	3.11109e-37
SAU060112_20345		Toxin, beta-grasp domain protein	849	108.844	6.76612	6.34371	6.83065e-39	1.86097e-36
SAU060112_20344		Toxin, beta-grasp domain protein	1032	127.504	6.9944	5.46135	1.24766e-38	3.05926e-36
SAU060112_40298		putative Oligopeptide transporter membrane permease	870	79.5528	6.31384	6.65823	1.68171e-37	3.74869e-35
SAU060112_10387		Conserved protein of unknown function	1155	92.9897	6.539	6.30758	4.69169e-36	9.58669e-34
SAU060112_10448	emp	Extracellular matrix protein-binding protein emp	1026	77.4734	6.27563	6.83714	8.14724e-36	1.5367e-33
SAU060112_20347	set	Exotoxin 3	705	103.816	6.69788	4.73813	1.61929e-35	2.83607e-33
SAU060112_40299		putative Oligopeptide transporter membrane permease domain protein	936	82.1075	6.35944	7.54145	2.24133e-35	3.66382e-33
SAU060112_10171	argI	ornithine carbamoyltransferase 1	1002	125.505	6.9716	6.18785	3.76811e-35	5.77463e-33
SAU060112_40303		Conserved protein of unknown function	822	150.948	7.23791	7.48877	5.05184e-35	7.28653e-33
SAU060112_10170	yqeA	amino acid (carbamate) kinase	936	99.3695	6.63473	7.36126	1.71874e-34	2.3413e-32
SAU060112_20348	set	Exotoxin 1	696	79.9784	6.32154	4.59998	2.76765e-33	3.57172e-31
SAU060112_40301		conserved protein of unknown function	1302	181.313	7.50234	8.72725	5.93125e-32	7.27172e-30
SAU060112_40296	opp-1F	ABC superfamily ATP binding cassette transporter, ABC protein	750	48.8206	5.60942	6.66547	1.1271e-31	1.31602e-29
SAU060112_40254	hlgC	Gamma-hemolysin component C	948	700.652	9.45256	10.712	3.45021e-31	3.84542e-29
SAU060112_10689	vraX	Protein VraX	168	804.066	9.65117	10.7478	1.30658e-29	1.39293e-27
SAU060112_40255	hlgB	Gamma-hemolysin component B	978	482.032	8.91299	10.7371	1.42447e-29	1.45533e-27
SAU060112_50039		Uncharacterized leukocidin-like protein 1	1020	375.491	8.55263	10.5006	5.51052e-29	5.40472e-27
SAU060112_40253	hlgA	Gamma-hemolysin component A	966	775.911	9.59975	10.8494	1.63062e-28	1.5378e-26
SAU060112_10176	hly	Alpha-hemolysin	960	91.2701	6.51207	8.66287	7.53422e-27	6.84219e-25
SAU060112_40538		Conserved protein of unknown function	681	43.3088	5.43659	5.83031	9.33477e-27	8.17459e-25
SAU060112_110015	map	Protein map	2070	457.801	8.83858	13.2246	2.69071e-26	2.27504e-24
SAU060112_40468	arcB	ornithine carbamoyltransferase 2, chain F; CP4-6 prophage	1011	278.818	8.12318	9.29722	4.2778e-26	3.49639e-24
SAU060112_40029	lacE	PTS system lactose-specific EIICB component [Includes: Lactose permease IIC component ; Lactose-specific phosphotransferase enzyme IIB component]	1722	188.5	7.55842	9.51024	9.3016e-26	7.35726e-24
SAU060112_50038		Uncharacterized leukocidin-like protein 2	1056	139.958	7.12885	9.24984	2.87806e-24	2.20531e-22
SAU060112_30144		conserved protein of unknown function	474	59.5744	5.89662	8.56026	2.03849e-23	1.51466e-21
SAU060112_40028	lacG	6-phospho-beta-galactosidase	1413	124.658	6.96184	9.44654	2.73042e-23	1.96912e-21
SAU060112_40467	arcD	Arginine/ornithine antiporter	1431	230.033	7.8457	10.05	1.18711e-22	8.2362e-21
SAU060112_40380	clpL	ATP-dependent Clp protease ATP-binding subunit ClpL	2109	229.946	7.84515	10.7847	1.20923e-22	8.2362e-21
SAU060112_110060		Permease	531	51.9418	5.69883	8.59135	3.0059e-22	1.99202e-20
SAU060112_40300	opp-1A	Putative oligopeptide transporter substrate binding protein	1599	100.698	6.65389	9.69855	2.21996e-21	1.43246e-19
SAU060112_10748	ctsR	Transcriptional regulator CtsR	471	70.2149	6.1337	8.85556	2.69886e-21	1.69682e-19
SAU060112_40448	nrdG	Anaerobic ribonucleoside-triphosphate reductase-activating protein	537	49.5812	5.63172	8.79067	7.94324e-21	4.86921e-19
SAU060112_30091		putative universal stress protein SAOUHSC_01819	501	130.234	7.02496	12.0304	2.25773e-20	1.35023e-18
SAU060112_40465	arcR	HTH-type transcriptional regulator ArcR	705	83.2369	6.37915	9.19257	4.01571e-20	2.34441e-18
SAU060112_40469	arcA	Arginine deiminase	1236	156.611	7.29104	9.18196	1.04581e-19	5.96357e-18
SAU060112_40536	VraE	Putative efflux ABC transporter, permease protein	1881	20.6572	4.36857	6.2781	1.97394e-19	1.10002e-17
SAU060112_70134	tdcB	catabolic threonine dehydratase, PLP-dependent	1041	51.6585	5.69093	7.34887	2.47601e-19	1.34915e-17
SAU060112_10558		Electron transfer DM13	441	83.5311	6.38424	9.77979	2.64747e-19	1.41122e-17
SAU060112_10631		putative membrane protein	753	22.4027	4.4856	5.77454	4.58936e-19	2.39428e-17
SAU060112_10559		conserved membrane protein of unknown function	474	77.1822	6.2702	9.37294	5.14584e-19	2.62867e-17
SAU060112_40315		conserved protein of unknown function	192	60.8886	5.9281	8.51445	1.5602e-18	7.80739e-17
SAU060112_40267	glxK	Glycerate kinase	1143	70.1878	6.13315	10.504	1.86839e-18	9.1626e-17
SAU060112_30211	grpE	Protein GrpE	627	80.301	6.32735	11.1094	2.50228e-18	1.20306e-16
SAU060112_40295		Transporter, major facilitator family protein	1194	21.9106	4.45356	8.1786	8.08479e-18	3.81229e-16
SAU060112_20350	ssl7nm	Enterotoxin-like toxin	699	56.2612	5.81407	2.28571	1.42377e-17	6.58696e-16
SAU060112_20056		IucA/IucC family siderophore biosynthesis protein	1737	19.9155	4.31582	6.43651	2.34546e-17	1.06501e-15
SAU060112_40416		Conserved protein of unknown function	1107	20.8398	4.38127	4.92094	2.5494e-17	1.13657e-15
SAU060112_70132	norB	Quinolone resistance protein NorB	1389	17.0884	4.09495	6.20147	7.64341e-17	3.34672e-15
SAU060112_70133		Putative amino acid permease	1323	19.7435	4.30331	7.13125	7.88889e-17	3.39361e-15
SAU060112_110009	chp	Chemotaxis inhibitory protein	450	28.8221	4.8491	3.56093	9.20935e-17	3.89333e-15
SAU060112_30114	gapA	Glyceraldehyde-3-phosphate dehydrogenase 2	1026	17.113	4.09702	7.05863	1.23296e-16	5.12411e-15
SAU060112_50034	groS	Cpn10 chaperonin GroES, small subunit of GroESL	285	19.087	4.25452	7.59811	3.25811e-16	1.33148e-14
SAU060112_40466	arcC	Carbamate kinase 2	969	67.5952	6.07885	9.76767	3.45066e-16	1.38705e-14
SAU060112_40159		conserved protein of unknown function	531	20.3565	4.34742	5.77326	9.29769e-16	3.67708e-14
SAU060112_70116		conserved protein of unknown function	222	12.628	3.65856	6.77394	1.88813e-15	7.34873e-14
SAU060112_20244		conserved protein of unknown function	1119	51.8274	5.69564	2.1878	6.64873e-15	2.54729e-13
SAU060112_40347	mhqD	putative hydrolase MhqD	594	13.7905	3.7856	6.34691	8.42339e-15	3.17756e-13
SAU060112_10357	clpB	protein disaggregation chaperone	2610	56.1959	5.81239	12.7173	9.45605e-15	3.51306e-13
SAU060112_110070		putative membrane protein	702	15.8139	3.98312	8.16066	1.05098e-14	3.84629e-13
SAU060112_10449		conserved exported protein of unknown function	1530	22.676	4.5031	4.09831	1.16966e-14	4.21764e-13
SAU060112_70135	ald	Alanine dehydrogenase 1	1119	23.7147	4.56771	6.7301	1.32236e-14	4.69916e-13
SAU060112_20057		Siderophore biosynthesis protein	1779	13.58	3.76341	7.09472	3.2169e-14	1.12683e-12
SAU060112_20055		Transporter, major facilitator family protein	1257	15.3892	3.94385	5.427	3.30634e-14	1.14185e-12
SAU060112_20156		Staphylocoagulase	2016	12.2776	3.61796	7.53729	5.14538e-14	1.75229e-12
SAU060112_20074		putative membrane transport protein	1359	40.0252	5.32284	8.94697	8.21863e-14	2.76056e-12
SAU060112_20245	yeiN	conserved hypothetical protein	924	33.5129	5.06665	2.59001	1.40145e-13	4.64371e-12
SAU060112_10172		Superantigen-like protein	726	21.4907	4.42564	3.36307	1.47419e-13	4.81963e-12
SAU060112_40192	tcaR	HTH-type transcriptional regulator TcaR	456	10.5363	3.3973	7.05999	2.18244e-13	7.04124e-12
SAU060112_10457	entC	Enterotoxin type C-2	801	15.48	3.95233	7.90236	2.81778e-13	8.97299e-12
SAU060112_20084	ADH	Aldehyde-alcohol dehydrogenase 2 [Includes: Alcohol dehydrogenase ; Acetaldehyde dehydrogenase]	2610	25.0851	4.64876	8.82137	2.90183e-13	9.12217e-12
SAU060112_40332	fnbA	Fibronectin-binding protein A	3162	16.8972	4.07871	8.66314	3.66318e-13	1.13698e-11
SAU060112_50035	groL	Cpn60 chaperonin GroEL, large subunit of GroESL	1617	35.9548	5.16811	11.5491	4.95435e-13	1.51851e-11
SAU060112_10617	dhaK	dihydroxyacetone kinase, N-terminal domain	969	11.7309	3.55224	6.17693	6.92489e-13	2.09628e-11
SAU060112_110071	vraS	Sensor protein VraS	1044	27.625	4.7879	9.89605	8.43646e-13	2.52271e-11
SAU060112_20125	murQ	N-acetylmuramic acid 6-phosphate etherase	897	13.2415	3.72699	5.40332	1.01379e-12	2.99495e-11
SAU060112_110061	dinB	DNA polymerase IV	1071	10.1454	3.34276	6.57994	1.54391e-12	4.50675e-11
SAU060112_40268		conserved protein of unknown function	660	28.8463	4.85032	11.182	2.95871e-12	8.53501e-11
SAU060112_20126		putative Protein-N(pi)-phosphohistidine--sugar phosphotransferase	1455	11.3854	3.50911	6.31432	4.81904e-12	1.37399e-10
SAU060112_10173		Beta-grasp domain toxin protein	726	16.9125	4.08002	3.61796	5.5071e-12	1.55019e-10
SAU060112_20248		Sodium symporter family protein	1533	15.3241	3.93773	5.28508	5.5635e-12	1.55019e-10
SAU060112_30210	hrcA	Heat-inducible transcription repressor HrcA	978	27.856	4.79992	11.0575	5.87011e-12	1.61725e-10
SAU060112_40415		conserved membrane protein of unknown function	1347	10.6809	3.41696	5.77923	6.18709e-12	1.68564e-10
SAU060112_20153		conserved protein of unknown function	228	64.2954	6.00664	1.24279	7.99184e-12	2.15341e-10
SAU060112_40046		conserved exported protein of unknown function	426	17.3043	4.11306	4.00132	8.46971e-12	2.25736e-10
SAU060112_40449	nrdD	anaerobic ribonucleoside-triphosphate reductase	1851	27.8876	4.80155	10.5308	1.29291e-11	3.40883e-10
SAU060112_30212	dnaK	chaperone Hsp70, co-chaperone with DnaJ	1833	30.9181	4.95038	14.0939	1.35875e-11	3.54431e-10
SAU060112_70026	rpmG	50S ribosomal protein L33 2	150	11.2301	3.4893	5.27773	1.77682e-11	4.58607e-10
SAU060112_40557	hutH	Histidine ammonia-lyase	1515	11.5742	3.53285	5.54963	3.01859e-11	7.70999e-10
SAU060112_10746		putative enzyme	1011	22.3092	4.47957	10.3858	6.62458e-11	1.67458e-09
SAU060112_10690		conserved protein of unknown function	270	13.8811	3.79505	3.90381	7.36897e-11	1.84375e-09
SAU060112_110072	vraR	Response regulator protein VraR	630	14.4313	3.85113	9.01857	8.49776e-11	2.1047e-09
SAU060112_20064	butA	Diacetyl reductase [(S)-acetoin forming]	777	23.0028	4.52374	11.0244	2.40841e-10	5.90542e-09
SAU060112_20247	nupC	fragment of nucleoside (except guanosine) transporter (part 2)	744	19.5742	4.29088	3.22847	2.50828e-10	6.08942e-09
SAU060112_20060		conserved protein of unknown function	765	8.57666	3.10042	6.07365	2.64846e-10	6.3667e-09
SAU060112_10560	saeR	Response regulator SaeR	687	19.1647	4.26038	10.1454	2.96853e-10	7.06682e-09
SAU060112_10616		putative kinase MCAP_0235	585	8.32803	3.05798	6.09757	3.27817e-10	7.72891e-09
SAU060112_10179	scn	Staphylococcal complement inhibitor	351	26.4391	4.7246	2.05442	3.94841e-10	9.13867e-09
SAU060112_120002	mgt	Monofunctional glycosyltransferase	810	11.533	3.5277	8.71562	3.95065e-10	9.13867e-09
SAU060112_70053	msrR	Regulatory protein MsrR	984	8.6078	3.10564	7.9573	4.12073e-10	9.44301e-09
SAU060112_20052	sbnA	putative siderophore biosynthesis protein SbnA	981	27.4743	4.78001	4.15313	4.4313e-10	1.00607e-08
SAU060112_40348	mhqA	putative ring-cleaving dioxygenase MhqA	969	7.59176	2.92444	7.00465	4.55504e-10	1.02467e-08
SAU060112_10174		putative superantigen-like protein	717	10.8493	3.43953	4.42991	6.40396e-10	1.4275e-08
SAU060112_20339		conserved protein of unknown function	483	8.71665	3.12377	6.43413	7.62832e-10	1.6851e-08
SAU060112_60076		conserved membrane protein of unknown function	351	9.10866	3.18724	6.08054	7.98796e-10	1.74879e-08
SAU060112_20073	deoD	purine-nucleoside phosphorylase	708	80.7178	6.33482	7.6582	8.30121e-10	1.79544e-08
SAU060112_20054		Siderophore biosynthesis protein, IucA/IucC family	1755	11.2565	3.49268	6.08024	8.34747e-10	1.79544e-08
SAU060112_20356		conserved exported protein of unknown function	309	26.7621	4.74212	8.05025	9.87619e-10	2.10578e-08
SAU060112_40252	sbi	Immunoglobulin-binding protein sbi	1314	15.3354	3.93879	9.75058	1.39627e-09	2.95143e-08
SAU060112_20367		putative cobalamin synthesis protein	1203	8.32984	3.05829	5.98322	1.42066e-09	2.9773e-08
SAU060112_40282	opuCC	Carnitine transport binding protein OpuCC	942	10.0286	3.32605	6.70113	1.86285e-09	3.87093e-08
SAU060112_40535	vraD	Bacitracin export ATP-binding protein VraD	759	9.10484	3.18663	4.8408	2.69357e-09	5.5501e-08
SAU060112_20127		RpiR family transcriptional regulator	879	8.6325	3.10978	5.18722	4.29794e-09	8.78212e-08
SAU060112_20042		Oleate hydratase	1776	7.01327	2.81009	6.51005	6.87195e-09	1.39256e-07
SAU060112_20152	pflA	pyruvate formate lyase activating enzyme 1	756	63.1507	5.98073	11.6925	7.27493e-09	1.46214e-07
SAU060112_10274		conserved exported protein of unknown function	318	7.38772	2.88513	7.98996	1.00459e-08	2.00241e-07
SAU060112_10250		Cytochrome oxidase subunit II	1020	9.59671	3.26254	6.67401	1.01264e-08	2.00241e-07
SAU060112_10661	adhP	alcohol dehydrogenase, 1-propanol preferring	1011	15.569	3.96061	10.2396	1.03863e-08	2.03737e-07
SAU060112_20053		Ornithine cyclodeaminase	1011	12.9665	3.69672	4.93207	1.09515e-08	2.1312e-07
SAU060112_60019	kdpE	regulator of kdp operon (transcriptional effector)	696	10.7064	3.4204	4.32066	1.25474e-08	2.42253e-07
SAU060112_40542		conserved membrane protein of unknown function	354	16.5109	4.04535	3.16265	2.16461e-08	4.14657e-07
SAU060112_20059		Conserved protein of unknown function	1203	6.55532	2.71267	7.00914	2.3295e-08	4.42786e-07
SAU060112_10169		conserved membrane protein of unknown function	1557	6.19638	2.63143	7.0168	3.68992e-08	6.95976e-07
SAU060112_40283	opuCB	Glycine betaine/carnitine/choline transport system permease protein OpuCB	636	9.08297	3.18316	4.67911	4.01684e-08	7.51855e-07
SAU060112_20194	lrgB	Antiholin-like protein LrgB	702	7.27922	2.86378	8.06456	4.826e-08	8.89725e-07
SAU060112_40146		Conserved protein of unknown function	948	10.5923	3.40495	9.27614	4.91998e-08	9.00282e-07
SAU060112_20114		Conserved protein of unknown function	645	6.5363	2.70847	7.21593	5.09301e-08	9.25041e-07
SAU060112_20075	deoC	Deoxyribose-phosphate aldolase 1	663	8.77075	3.1327	8.91702	5.7339e-08	1.03379e-06
SAU060112_40524	drp	Lactonase drp35	975	6.37092	2.6715	5.83825	1.28656e-07	2.30267e-06
SAU060112_110059		putative enzyme	1362	8.06607	3.01187	8.81163	1.96043e-07	3.48331e-06
SAU060112_110014		Truncated beta-hemolysin	201	36.2882	5.18143	0.785447	2.08426e-07	3.6767e-06
SAU060112_10745	clpC	ATP-dependent Clp protease ATP-binding subunit ClpC	2457	12.2505	3.61477	11.6881	2.2267e-07	3.8999e-06
SAU060112_20145		conserved protein of unknown function	969	8.57335	3.09986	4.08175	2.55847e-07	4.4492e-06
SAU060112_10615		putative PTS system mannnose-specific transporter subunit IIA	363	9.79442	3.29196	3.58752	2.79004e-07	4.81772e-06
SAU060112_40334	gntP	Putative gluconate permease	1359	7.85832	2.97422	8.17671	3.22857e-07	5.53598e-06
SAU060112_40191	tcaA	Membrane-associated protein TcaA	1383	7.09266	2.82633	8.63665	3.92298e-07	6.67996e-06
SAU060112_40242		Conserved protein of unknown function	1548	6.84058	2.77412	7.83668	4.11973e-07	6.9666e-06
SAU060112_10251	ythA	putative cytochrome bd menaquinol oxidase subunit I	1362	7.79027	2.96167	7.64868	6.0155e-07	1.00493e-05
SAU060112_20351		Superantigen-like protein	684	9.13834	3.19193	3.5764	6.02467e-07	1.00493e-05
SAU060112_20138		Conserved protein of unknown protein	579	7.81249	2.96578	5.94768	6.1546e-07	1.01967e-05
SAU060112_70102		conserved protein of unknown function	204	8.37617	3.06629	3.86293	6.86504e-07	1.12974e-05
SAU060112_20151	pflB	pyruvate formate lyase I	2250	22.5189	4.49306	13.188	8.27911e-07	1.35336e-05
SAU060112_20249	nanA	N-acetylneuraminate lyase	882	8.50643	3.08855	4.63294	8.85367e-07	1.4377e-05
SAU060112_40414		Conserved protein of unknown function	891	6.54815	2.71109	5.13699	8.93095e-07	1.4407e-05
SAU060112_70117	crr	Glucose-specific phosphotransferase enzyme IIA component	510	8.52544	3.09177	9.30862	9.36216e-07	1.50039e-05
SAU060112_40281	opuCD	Glycine betaine/carnitine/choline transport system permease protein OpuCD	696	6.0942	2.60744	6.19568	1.3206e-06	2.10267e-05
SAU060112_10747		conserved protein of unknown function	567	10.2314	3.35493	9.43819	1.33336e-06	2.1093e-05
SAU060112_30012	pck	phosphoenolpyruvate carboxykinase	1593	9.78717	3.29089	8.59513	1.63391e-06	2.56817e-05
SAU060112_100022	prsA	Foldase protein PrsA	963	11.0169	3.46164	10.0583	1.70552e-06	2.64866e-05
SAU060112_10182	flr	FPRL1 inhibitory protein	405	26.4258	4.72387	0.897347	1.70672e-06	2.64866e-05
SAU060112_40250	gpmA	2,3-bisphosphoglycerate-dependent phosphoglycerate mutase	687	5.1633	2.36829	7.80804	2.60615e-06	4.01905e-05
SAU060112_20144		Conserved protein of unknown function	1041	7.03258	2.81405	4.31308	2.71239e-06	4.15673e-05
SAU060112_60018	kdpD	Sensor histidine kinase KdpD	2658	5.18469	2.37426	7.01429	2.81305e-06	4.28423e-05
SAU060112_20113		Conserved protein of unknown function	7176	8.94117	3.16046	10.9683	3.63543e-06	5.50252e-05
SAU060112_40345	fbp	Fructose-1,6-bisphosphatase class 3	1965	4.72969	2.24174	7.05283	3.8039e-06	5.72218e-05
SAU060112_40168	hutU	Urocanate hydratase	1662	5.95128	2.5732	5.28881	4.83865e-06	7.19053e-05
SAU060112_60063	murZ	UDP-N-acetylglucosamine 1-carboxyvinyltransferase 2	1260	8.24112	3.04284	10.0071	5.78514e-06	8.54529e-05
SAU060112_20048	sarS	HTH-type transcriptional regulator SarS	753	-12.8987	-3.68915	7.13279	6.10152e-06	8.95863e-05
SAU060112_20190	scdA	Iron-sulfur cluster repair protein ScdA	675	4.92537	2.30023	6.88393	6.89167e-06	0.000100586
SAU060112_40161		Putative transcriptional regulator	765	-2696.02	-11.3966	5.48688	7.95155e-06	0.000115368
SAU060112_60092	mtlA	PTS system mannitol-specific EIICB component [Includes: Mannitol permease IIC component ; Mannitol-specific phosphotransferase enzyme IIB component]	1551	8.47882	3.08386	8.18093	8.98883e-06	0.000129284
SAU060112_20306		conserved protein of unknown function	429	16.9646	4.08446	1.54754	9.01613e-06	0.000129284
SAU060112_20295		Conserved protein of unknown function	882	4.50508	2.17155	7.28234	9.34267e-06	0.000133187
SAU060112_30214	prmA	Ribosomal protein L11 methyltransferase	939	7.11413	2.83069	9.69286	1.10091e-05	0.000156037
SAU060112_40349		putative MarR family transcriptional regulator	435	5.70994	2.51348	4.76777	1.13361e-05	0.000159748
SAU060112_10561	saeS	Histidine protein kinase SaeS	1056	7.97224	2.99499	10.7764	1.3194e-05	0.000184866
SAU060112_10437		Conserved protein of unknown function	582	5.26633	2.3968	5.16179	1.36707e-05	0.000190458
SAU060112_70146	recU	Holliday junction resolvase RecU	627	8.30948	3.05476	8.94572	1.5095e-05	0.000209113
SAU060112_160003		conserved protein of unknown function	1707	-2322.55	-11.1815	5.28577	1.61323e-05	0.000222227
SAU060112_40389		putative exported protein	192	17.7819	4.15234	1.30359	1.81468e-05	0.000248581
SAU060112_10555	queD	6-carboxy-5,6,7,8-tetrahydropterin synthase	420	7.00436	2.80825	4.23996	1.99353e-05	0.000271562
SAU060112_40337		Transcriptional regulator	765	4.63627	2.21296	8.2601	2.06111e-05	0.000279218
SAU060112_30121	lysP	lysine transporter	1494	4.89014	2.28988	8.20642	2.14341e-05	0.000288771
SAU060112_70062	trpF	N-(5'-phosphoribosyl)anthranilate isomerase	636	-2726.96	-11.4131	5.50251	2.17108e-05	0.000290901
SAU060112_10725		putative ribosomal protein L7Ae-like	255	7.93657	2.98852	7.37378	2.23731e-05	0.000298146
SAU060112_20268	mepA	Multidrug export protein MepA	1356	6.54889	2.71125	3.97806	2.54827e-05	0.000337749
SAU060112_20155		Conserved protein of unknown function	345	22.6258	4.4999	0.841449	2.83574e-05	0.00037383
SAU060112_10673	ykgC	putative pyridine nucleotide-disulfide oxidoreductase YkgC	1323	4.06896	2.02466	6.72068	2.99419e-05	0.000392608
SAU060112_40160	glvC	PTS system maltose-specific EIICB component [Includes: Maltose permease IIC component ; Maltose-specific phosphotransferase enzyme IIB component]	1605	4.28084	2.09789	6.79192	3.51416e-05	0.000458336
SAU060112_10635		putative ABC transporter	930	6.87934	2.78227	9.7117	3.56034e-05	0.000461902
SAU060112_60040		Conserved protein of unknown function	234	-10.6816	-3.41705	6.88061	3.59666e-05	0.000462823
SAU060112_40021	tnp	transposase	807	7.97638	2.99573	3.06825	3.60519e-05	0.000462823
SAU060112_30072		Conserved protein of unknown function	1275	6.29793	2.65488	9.2735	3.96192e-05	0.00050597
SAU060112_20112		conserved membrane protein of unknown function	1251	4.24091	2.08437	7.21549	4.38782e-05	0.000557458
SAU060112_20222		conserved protein of unknown function	678	-15.9282	-3.99351	6.86565	4.79684e-05	0.000603797
SAU060112_30142		putative membrane protein	285	5.28783	2.40268	4.49525	4.80181e-05	0.000603797
SAU060112_20227		conserved protein of unknown function	501	-13.1012	-3.71162	6.60423	5.43411e-05	0.000679818
SAU060112_20252	nanE	putative N-acetylmannosamine-6-phosphate 2-epimerase	669	5.04597	2.33513	4.70344	5.62972e-05	0.000700715
SAU060112_70097		conserved protein of unknown function	624	4.09495	2.03385	6.73899	6.16643e-05	0.000763641
SAU060112_40410		conserved protein of unknown function	558	-1827.71	-10.8358	4.96264	6.22438e-05	0.000766943
SAU060112_10373	glpQ	Glycerophosphoryl diester phosphodiesterase	930	4.63101	2.21133	5.1335	6.28181e-05	0.000770149
SAU060112_20058		Conserved protein of unknown function	777	4.35865	2.12388	5.92009	6.94615e-05	0.000847135
SAU060112_10579		CobW/HypB/UreG, nucleotide-binding domain protein	927	5.18603	2.37463	4.87845	6.97884e-05	0.000847135
SAU060112_10672		Transcriptional regulator family protein	441	5.71914	2.5158	4.14311	7.69906e-05	0.000929956
SAU060112_20158		3-hydroxyacyl-CoA dehydrogenase, NAD binding domain protein	2262	6.62175	2.72721	3.42813	8.75259e-05	0.00105203
SAU060112_70142		conserved protein of unknown function	117	5.10678	2.35241	9.00412	9.87055e-05	0.0011779
SAU060112_20366		conserved exported protein of unknown function	195	-1714.76	-10.7438	4.87632	9.89594e-05	0.0011779
SAU060112_20124		conserved protein of unknown function	1056	4.37534	2.12939	6.49889	0.000101451	0.00120172
SAU060112_70118	msrB	Peptide methionine sulfoxide reductase MsrB	429	4.81831	2.26853	8.96219	0.000103036	0.00121464
SAU060112_40308		Conserved protein of unknown function	423	-7.31987	-2.87182	7.87952	0.00010652	0.00124969
SAU060112_40330	fnbB	Fibronectin-binding protein B	2922	5.04785	2.33567	9.07213	0.000109458	0.00127805
SAU060112_20146		conserved membrane protein of unknown function	495	9.45088	3.24045	3.10827	0.000111217	0.00129243
SAU060112_20071		conserved exported protein of unknown function	726	3.79966	1.92587	7.4243	0.000113813	0.00131636
SAU060112_100042		conserved exported protein of unknown function	495	-1627.98	-10.6689	4.80603	0.000116176	0.00133739
SAU060112_40177	yhaQ	Uncharacterized ABC transporter ATP-binding protein YhaQ	900	-8.06294	-3.01131	6.89687	0.000118364	0.00135621
SAU060112_40541		putative membrane protein	396	4.1831	2.06457	5.41822	0.000129164	0.00147307
SAU060112_10183		Conserved protein of unknown function	330	6.21609	2.63601	3.50702	0.000130641	0.00148302
SAU060112_40534		conserved membrane protein of unknown function	513	4.19811	2.06974	5.41422	0.000132835	0.0015
SAU060112_30141		conserved protein of unknown function	687	7.70395	2.9456	2.973	0.000133361	0.0015
SAU060112_60077	deoA	thymidine phosphorylase	1302	4.73026	2.24192	8.86988	0.000149344	0.00167211
SAU060112_40418		conserved protein of unknown function	372	-1407.19	-10.4586	4.60797	0.000153361	0.00170928
SAU060112_20364		conserved protein of unknown function	324	-1387.92	-10.4387	4.58965	0.000157569	0.00174823
SAU060112_10633	mntB	Manganese transport system ATP-binding protein MntB	744	5.64837	2.49783	9.80045	0.000158759	0.0017535
SAU060112_20094	cap8J	Capsular polysaccharide synthesis enzyme Cap8J	558	-16.4554	-4.04049	5.97504	0.000160519	0.00176498
SAU060112_10180	fib	Fibrinogen-binding protein	498	4.97095	2.31352	4.40336	0.000168159	0.00182722
SAU060112_10124		putative Lipoprotein	186	-1396.49	-10.4476	4.59791	0.000168193	0.00182722
SAU060112_10098		conserved protein of unknown function	333	-8.47409	-3.08306	8.69052	0.000168415	0.00182722
SAU060112_20137	azoR	FMN-dependent NADH-azoreductase	627	4.10845	2.03859	5.49101	0.000171457	0.00184907
SAU060112_20101	isdI	Heme-degrading monooxygenase IsdI	327	11.3047	3.49885	1.8159	0.000171936	0.00184907
SAU060112_40445		conserved protein of unknown function	564	-6.60341	-2.72321	7.18491	0.000172829	0.00185055
SAU060112_30131	hemX	HemA concentration negative effector hemX	816	4.2367	2.08294	5.91004	0.000173876	0.00185367
SAU060112_30242	rpmG	50S ribosomal protein L33 3	150	-15.3864	-3.94358	6.81881	0.000184285	0.00195614
SAU060112_110069		conserved protein of unknown function	387	3.96787	1.98837	6.76811	0.000215251	0.00227498
SAU060112_40176		ABC-2 transporter family protein	1233	-6.28983	-2.65302	7.82278	0.000218013	0.00229428
SAU060112_100027	ecsA	ABC-type transporter ATP-binding protein EcsA	741	3.51167	1.81216	6.65503	0.000228613	0.00238536
SAU060112_20134		ABC transporter, substrate-binding protein, family 5	1776	-1497.43	-10.5483	4.69291	0.000278248	0.00289095
SAU060112_70130		protein of unknown function	4527	4.42099	2.14437	4.78602	0.00034862	0.0035956
SAU060112_30185		conserved protein of unknown function	735	-13.8457	-3.79137	5.74382	0.000349002	0.0035956
SAU060112_20201	rbsU	putative ribose uptake protein RbsU	882	4.06247	2.02236	5.16068	0.000361879	0.00371266
SAU060112_40045		putative enzyme	816	4.42378	2.14528	4.5448	0.000381827	0.00388481
SAU060112_10247		conserved protein of unknown function	219	-5.84862	-2.5481	8.08943	0.000383898	0.00388974
SAU060112_40558		protein of unknown function	138	-7.32918	-2.87365	8.68114	0.000400862	0.00404491
SAU060112_10691	vraC	Protein VraC	366	4.99474	2.32041	3.8999	0.000423348	0.0042543
SAU060112_40476	pmi	Mannose-6-phosphate isomerase	939	3.46322	1.79211	6.23274	0.000435566	0.00435921
SAU060112_30213	dnaJ	chaperone Hsp40, co-chaperone with DnaK	1140	4.95412	2.30863	10.3364	0.000442562	0.00439647
SAU060112_100031	hemH	Ferrochelatase	924	3.32415	1.73299	7.15105	0.000442874	0.00439647
SAU060112_20216	essA	Protein EssA	459	-9.06138	-3.17973	6.11235	0.000473179	0.00467836
SAU060112_30119	thrS	threonyl-tRNA synthetase	1938	5.10046	2.35063	10.7528	0.000479676	0.00472356
SAU060112_20233		conserved protein of unknown function	501	-7.02941	-2.8134	6.71471	0.000482764	0.00473495
SAU060112_30035		Proline dehydrogenase 2	1002	4.08426	2.03008	7.51482	0.000495463	0.00484014
SAU060112_10454		putative lipoprotein	729	-6.27414	-2.64942	7.51182	0.000534247	0.00519831
SAU060112_40212		conserved membrane protein of unknown function	432	3.77658	1.91708	5.73131	0.000541323	0.00524634
SAU060112_40012	yfmC	Fe(3+)-citrate-binding protein YfmC	984	3.52347	1.817	6.62432	0.000555544	0.00536297
SAU060112_10354		conserved exported protein of unknown function	435	4.98098	2.31643	5.89863	0.00057693	0.00554758
SAU060112_40188		Conserved protein of unknown function	648	-10.5028	-3.3927	9.85573	0.000611298	0.00585509
SAU060112_40510	lip	Lipase 1	2046	4.46022	2.15711	8.96671	0.000725241	0.00691942
SAU060112_40228	nreC	Oxygen regulatory protein NreC	654	3.47524	1.79711	6.63773	0.000796992	0.0075491
SAU060112_30067	acsA	Acetyl-coenzyme A synthetase	1707	3.813	1.93093	5.57379	0.000797397	0.0075491
SAU060112_20213		Conserved protein of unknown function	903	-5.69677	-2.51014	7.20047	0.00080678	0.00760856
SAU060112_30283		conserved protein of unknown function	372	-6.52703	-2.70643	7.72664	0.000823212	0.00773378
SAU060112_40470	argR	Arginine repressor	450	7.57138	2.92056	2.30098	0.000882243	0.00825671
SAU060112_40290	ybbL	putative transporter subunit: ATP-binding component of ABC superfamily	663	-1084.28	-10.0825	4.25392	0.000888057	0.00827953
SAU060112_10044		conserved protein of unknown function	216	-1134.31	-10.1476	4.31603	0.000913582	0.00848524
SAU060112_30132	hemC	Porphobilinogen deaminase	927	3.33897	1.7394	7.8446	0.000924874	0.00855659
SAU060112_40014		Conserved protein of unknown function	1758	3.22308	1.68844	7.87477	0.000928243	0.00855659
SAU060112_40516	hisH	Imidazole glycerol phosphate synthase subunit HisH	579	-1132.14	-10.1448	4.31343	0.000935602	0.00859212
SAU060112_70016		conserved protein of unknown function	855	3.19874	1.6775	7.77687	0.000950061	0.00869235
SAU060112_10576		Membrane protein	1554	3.13118	1.64671	7.48081	0.00096396	0.00878673
SAU060112_20215	esaA	Protein EsaA	3030	-6.44976	-2.68925	8.67397	0.000971961	0.00880706
SAU060112_70059	trpG	Anthranilate synthase component II	567	-11.8231	-3.56354	5.53236	0.000973374	0.00880706
SAU060112_40496		conserved protein of unknown function	2094	-4.99087	-2.31929	7.87904	0.000993765	0.0089585
SAU060112_10426		conserved protein of unknown function	993	3.47614	1.79749	5.46089	0.0010275	0.00922866
SAU060112_30065	acuC	Acetoin utilization protein AcuC	1170	3.68747	1.88263	5.14289	0.0010352	0.00926395
SAU060112_40002		Drug resistance transporter	1443	3.03849	1.60335	7.13161	0.00105237	0.00938334
SAU060112_10547	ltaS	Lipoteichoic acid synthase	1941	4.75317	2.24889	10.9003	0.00105964	0.00939233
SAU060112_30010		Conserved protein of unknown function	480	-6.00791	-2.58686	6.50656	0.00106104	0.00939233
SAU060112_20218	essB	Protein EssB	1335	-7.90873	-2.98345	6.48055	0.0011302	0.0099685
SAU060112_60086	czrA	HTH-type transcriptional repressor CzrA	321	3.98929	1.99613	5.18198	0.00114559	0.010068
SAU060112_20076	deoB	phosphopentomutase	1179	4.32453	2.11254	10.2621	0.00118021	0.0103353
SAU060112_40231	narI	Nitrate reductase gamma chain	678	4.02828	2.01016	6.34623	0.00119291	0.0103959
SAU060112_20118	argC	N-acetyl-gamma-glutamyl-phosphate reductase	1035	-995.882	-9.95983	4.13873	0.00119561	0.0103959
SAU060112_10485		conserved membrane protein of unknown function	459	3.20586	1.68071	6.20292	0.00126063	0.0109225
SAU060112_70073	oppB	putative oligopeptide transport system permease protein oppB2	987	4.65283	2.21811	3.74406	0.0012754	0.0110115
SAU060112_40387	rocA	1-pyrroline-5-carboxylate dehydrogenase	1545	4.39047	2.13437	10.5941	0.00128802	0.0110815
SAU060112_40215		Cationic transporter	945	3.20818	1.68176	6.4484	0.00132389	0.0113503
SAU060112_20220	esaC	Protein EsaC	393	-9.00551	-3.17081	6.10442	0.00136071	0.0115989
SAU060112_20002		conserved protein of unknown function	195	-908.989	-9.82812	4.01423	0.00136235	0.0115989
SAU060112_30306	fer	Ferredoxin	249	3.68898	1.88322	5.55867	0.00139946	0.0118678
SAU060112_20377	mccB	Cystathionine gamma-lyase	1143	-6.13434	-2.61691	7.2983	0.00140361	0.0118678
SAU060112_60087	czcD	Cadmium, cobalt and zinc/H(+)-K(+) antiporter	978	3.34931	1.74386	7.80357	0.00142973	0.0120471
SAU060112_10495	clpP	proteolytic subunit of ClpA-ClpP and ClpX-ClpP ATP-dependent serine proteases	588	3.68504	1.88168	8.98791	0.00150411	0.0126304
SAU060112_40540		Conserved protein of unknown function	570	3.55126	1.82833	6.47122	0.00154111	0.0128969
SAU060112_20208		Conserved protein of unknown function	921	-11.2168	-3.48759	5.46169	0.00156745	0.0130728
SAU060112_30302		conserved protein of unknown function	930	-6.5333	-2.70781	6.22663	0.00159502	0.0132576
SAU060112_30088		protein of unknown function	138	21.0546	4.39607	0.0628591	0.00165483	0.0137083
SAU060112_20207		ABC transporter ATP-binding protein	660	-7.53106	-2.91285	5.86589	0.00174704	0.0144191
SAU060112_40325		Hydrolase, NUDIX family	393	-5.68455	-2.50705	6.43338	0.00175714	0.0144191
SAU060112_10306	lplJ	Lipoate-protein ligase LplJ	987	-5.81233	-2.53912	7.41048	0.00175828	0.0144191
SAU060112_40047	aldB	Alpha-acetolactate decarboxylase	705	-5.06251	-2.33985	6.83341	0.001765	0.0144259
SAU060112_40420		Conserved protein of unknown function	867	2.9485	1.55998	6.77347	0.00187506	0.0152746
SAU060112_50019	yeeE	conserved hypothetical protein; putative inner membrane protein	1080	-7.02029	-2.81153	6.32224	0.00189049	0.0153493
SAU060112_40317		conserved protein of unknown function	288	-4.92209	-2.29927	7.7499	0.00190665	0.0154294
SAU060112_20107		Conserved protein of unknown function	513	-5.9069	-2.5624	7.03737	0.00192322	0.0155123
SAU060112_10108	recG	ATP-dependent DNA helicase RecG	2061	2.87354	1.52283	7.02837	0.00197489	0.0158768
SAU060112_80026	rsmA	Ribosomal RNA small subunit methyltransferase A	912	-5.13017	-2.35901	8.44388	0.00201261	0.0160765
SAU060112_10412		Conserved protein of unknown function	1041	3.05262	1.61005	6.73867	0.00201633	0.0160765
SAU060112_10332		Conserved protein of unknown function	366	3.08299	1.62433	6.52145	0.0020194	0.0160765
SAU060112_10570		conserved exported protein of unknown function	453	-7.3076	-2.8694	5.82578	0.00207792	0.0164889
SAU060112_40185		conserved protein of unknown function	921	-4.53179	-2.18008	7.95039	0.00211267	0.0166092
SAU060112_40013		Conserved protein of unknown function	1071	3.04977	1.6087	6.01087	0.0021183	0.0166092
SAU060112_10399	dltC	D-alanine--poly(phosphoribitol) ligase subunit 2	237	-5.43429	-2.44209	8.90535	0.00211923	0.0166092
SAU060112_40390	copA	Copper-exporting P-type ATPase A	2409	3.44487	1.78445	8.83744	0.00212018	0.0166092
SAU060112_20070	sodM	superoxide dismutase [Mn]	600	3.06542	1.61609	7.65795	0.00213278	0.0166503
SAU060112_40521	hisZ	ATP phosphoribosyltransferase regulatory subunit	858	-731.506	-9.51473	3.71711	0.00213901	0.0166503
SAU060112_70018	yclM	putative aspartokinase	1383	3.63328	1.86127	4.86645	0.00216793	0.016822
SAU060112_120011		conserved membrane protein of unknown function	1146	2.95393	1.56264	7.86017	0.00223234	0.0172672
SAU060112_40064	adk	Adenylate kinase	648	6.18386	2.62851	10.585	0.00224627	0.0172705
SAU060112_30237	zurA	Zinc uptake system ATP-binding protein ZurA	786	3.46651	1.79348	5.5206	0.00225703	0.0172705
SAU060112_50045		Exonuclease family protein	933	-5.51388	-2.46307	6.39302	0.00226562	0.0172705
SAU060112_10268	purQ	Phosphoribosylformylglycinamidine synthase 1	681	-4.59566	-2.20027	7.40757	0.00226799	0.0172705
SAU060112_70020	thrC	threonine synthase, pyridoxal-5'-phosphate-dependent enzyme	1062	3.62579	1.85829	6.67774	0.00229387	0.0174135
SAU060112_120007		conserved membrane protein of unknown function	978	2.77948	1.47482	7.6389	0.00231554	0.0175238
SAU060112_50020	yeeD	conserved hypothetical protein	225	-747.397	-9.54573	3.74689	0.0023325	0.0175978
SAU060112_20392	treR	Trehalose operon repressor	729	3.59163	1.84464	5.64022	0.00248007	0.0186538
SAU060112_40417		conserved protein of unknown function	297	-718.036	-9.48791	3.69191	0.00249159	0.0186635
SAU060112_10648		putative membrane protein	930	-4.64611	-2.21602	6.72049	0.00249659	0.0186635
SAU060112_40287		Carboxylesterase	1353	3.37548	1.75509	8.92089	0.00255173	0.0190177
SAU060112_10012		conserved protein of unknown function	780	8.06709	3.01205	1.73602	0.0026544	0.019723
SAU060112_70147	pbp	Penicillin-binding protein 2	2184	4.70115	2.23301	12.3372	0.00267605	0.0198238
SAU060112_30264	efp	Elongation factor EF-P	558	-4.44469	-2.15208	8.17856	0.00269379	0.0198951
SAU060112_30207	rpsT	30S ribosomal protein S20	252	-9.00314	-3.17043	8.30335	0.00277787	0.0204545
SAU060112_50017	ydiF	Uncharacterized ABC transporter ATP-binding protein YdiF	1929	-4.02847	-2.01023	7.69992	0.00298085	0.0218833
SAU060112_110029		putative exported protein	174	-624.439	-9.28642	3.50162	0.00301667	0.0220802
SAU060112_10230	suhB	Inositol-1-monophosphatase	828	3.13921	1.6504	8.42965	0.00311705	0.022747
SAU060112_20017		Conserved protein of unknown function	906	4.20269	2.07131	3.73744	0.00317441	0.0230969
SAU060112_20234		conserved protein of unknown function	501	-5.21285	-2.38207	6.31885	0.00318393	0.0230977
SAU060112_30152		conserved protein of unknown function	459	3.65471	1.86976	5.4603	0.00319922	0.0231401
SAU060112_10353		conserved protein of unknown function	186	-4.42555	-2.14586	6.86755	0.00323458	0.0232877
SAU060112_10583	uppP	Undecaprenyl-diphosphatase	876	2.73288	1.45042	7.1908	0.00323862	0.0232877
SAU060112_20280		Twin arginine-targeting protein translocase TatC	702	-6.65942	-2.7354	6.64317	0.00333569	0.0238774
SAU060112_70131	ebh	Extracellular matrix-binding protein ebh	26820	2.87869	1.52541	7.41906	0.00334011	0.0238774
SAU060112_10280		conserved exported protein of unknown function	1227	3.30795	1.72594	8.91215	0.00339089	0.02417
SAU060112_20120	brnQ	Branched-chain amino acid transport system carrier protein	1356	-4.38118	-2.13132	7.47631	0.00344118	0.0244573
SAU060112_20357		conserved protein of unknown function	783	-607.503	-9.24675	3.46393	0.0034619	0.0245075
SAU060112_20165		Conserved protein of unknown function	645	2.75806	1.46365	7.02104	0.00347267	0.0245075
SAU060112_20210		conserved exported protein of unknown function	1524	-6.20196	-2.63272	9.67423	0.00347823	0.0245075
SAU060112_30146		Cell shape-determining protein MreC	843	3.01934	1.59423	8.23582	0.00352134	0.0247402
SAU060112_20106		conserved protein of unknown function	204	-685.366	-9.42073	3.62838	0.00355851	0.0249299
SAU060112_30294	fur	Ferric uptake regulation protein	450	2.90295	1.53752	6.30859	0.00360271	0.0251676
SAU060112_10381	mnhB	Na(+)/H(+) antiporter subunit B1	429	2.93813	1.5549	5.70935	0.00372709	0.0259626
SAU060112_40167	hutI	Imidazolonepropionase	1239	3.47568	1.79729	4.565	0.00376449	0.0261488
SAU060112_80021	spoVG	putative septation protein SpoVG	303	2.87824	1.52519	7.94819	0.00379035	0.0262392
SAU060112_40070	rplF	50S ribosomal subunit protein L6	537	5.78746	2.53293	10.3602	0.0037989	0.0262392
SAU060112_10382	mnhC1	Na(+)/H(+) antiporter subunit C1	342	2.89005	1.53109	5.9796	0.00384683	0.0264956
SAU060112_70021	thrB	Homoserine kinase	915	3.63444	1.86173	5.77368	0.00389973	0.0267847
SAU060112_110010	scn	Staphylococcal complement inhibitor	351	2.75884	1.46406	7.40387	0.00395788	0.0271082
SAU060112_10563	yvgN	Glyoxal reductase	840	-4.88081	-2.28712	7.17978	0.00399027	0.0272539
SAU060112_40398	crtO	Glycosyl-4,4'-diaponeurosporenoate acyltransferase	498	-667.556	-9.38274	3.59292	0.00406156	0.027614
SAU060112_20228		conserved protein of unknown function	492	-5.75443	-2.52467	6.05839	0.00407334	0.027614
SAU060112_10281		conserved protein of unknown function	471	2.63235	1.39635	7.06753	0.00407678	0.027614
SAU060112_10258		conserved protein of unknown function	135	-924.589	-9.85267	4.0377	0.00410034	0.027697
SAU060112_40382	feoB	Ferrous iron transport protein B	1995	2.93381	1.55278	5.76467	0.00414061	0.0278922
SAU060112_40057	ecfA	Energy-coupling factor transporter ATP-binding protein EcfA 1	861	-3.88104	-1.95644	7.65111	0.00418179	0.0280925
SAU060112_30179		conserved protein of unknown function	309	2.75987	1.4646	6.32495	0.00425783	0.0284809
SAU060112_10305		conserved protein of unknown function	177	3.32939	1.73526	4.71399	0.00426284	0.0284809
SAU060112_10713	dck	Deoxyadenosine/deoxycytidine kinase	663	-4.19723	-2.06944	6.58685	0.00455034	0.0302801
SAU060112_20109		putative lipoprotein	981	-6.92376	-2.79155	6.30401	0.00455684	0.0302801
SAU060112_10296		conserved protein of unknown function	216	-652.274	-9.34934	3.56159	0.00459778	0.0304696
SAU060112_40003	sepA	Multidrug resistance efflux pump SepA	468	3.81397	1.93129	3.99638	0.00467369	0.0308892
SAU060112_10651		putative membrane protein	717	-3.74381	-1.90451	7.78951	0.0048019	0.0316512
SAU060112_60073		conserved protein of unknown function	1194	-4.41439	-2.14221	7.20962	0.00481939	0.0316813
SAU060112_70027	rpsN	30S ribosomal subunit protein S14	270	4.74681	2.24696	3.09196	0.00488486	0.0319699
SAU060112_70038	mscL	Large-conductance mechanosensitive channel	363	-5.91116	-2.56344	9.88047	0.00488936	0.0319699
SAU060112_10438		conserved protein of unknown function	237	3.35221	1.74511	4.96345	0.00493001	0.03215
SAU060112_20221	esxB	Virulence factor EsxB	315	-9.81584	-3.29511	5.28314	0.00498837	0.0324443
SAU060112_30042		conserved protein of unknown function	312	-4.00414	-2.00149	8.25655	0.0051679	0.033523
SAU060112_40284	opuCA	Carnitine transport ATP-binding protein OpuCA	1227	3.17085	1.66487	6.61504	0.00522703	0.0337566
SAU060112_20047	spa	Immunoglobulin G-binding protein A	1551	-6.49085	-2.69841	12.0666	0.00523144	0.0337566
SAU060112_10645		Phage integrase family protein	561	-3.6674	-1.87476	7.24347	0.00533464	0.0343321
SAU060112_10053		Conserved protein of unknown function	837	-3.72051	-1.8955	8.02063	0.00541763	0.0347415
SAU060112_110022		putative membrane protein	741	-4.60817	-2.2042	7.10414	0.00542659	0.0347415
SAU060112_20209		ABC-2 transporter family protein	1167	-3.93955	-1.97803	6.89826	0.00546547	0.0348115
SAU060112_10467		conserved protein of unknown function	579	2.91887	1.54541	5.48225	0.00546591	0.0348115
SAU060112_10743		Conserved protein of unknown function	1074	2.60266	1.37999	6.92686	0.00549648	0.0349054
SAU060112_70061	trpC	Indole-3-glycerol phosphate synthase	783	-9.34614	-3.22437	5.21725	0.00550913	0.0349054
SAU060112_70115		putative CtpA-like serine protease	1491	2.99715	1.58359	8.40564	0.00565487	0.0357365
SAU060112_70058	trpE	Anthranilate synthase component I	1407	-4.11634	-2.04136	6.5613	0.00569388	0.0358615
SAU060112_10574		conserved membrane protein of unknown function	285	4.12408	2.04407	3.6144	0.00571621	0.0358615
SAU060112_40097		exported protein of unknown function	288	-6.52502	-2.70598	5.67513	0.00571854	0.0358615
SAU060112_70035		Conserved protein of unknown function	468	-3.86187	-1.9493	6.68885	0.00575649	0.0360075
SAU060112_10640	mnhE	putative antiporter subunit mnhE2	483	-5.21498	-2.38266	5.92776	0.00584008	0.0364374
SAU060112_10456	sel	Extracellular enterotoxin L	723	3.25341	1.70195	4.5459	0.00591207	0.0367929
SAU060112_30187		putative acetyl-CoA carboxylase, biotin carboxyl carrier protein	450	-3.94202	-1.97894	7.06122	0.00597591	0.037096
SAU060112_110002		conserved protein of unknown function	297	-566.099	-9.14491	3.36748	0.00601821	0.0372643
SAU060112_110062		conserved protein of unknown function	555	3.92457	1.97254	3.67765	0.00606259	0.0374445
SAU060112_10368	spsA	Inactive signal peptidase IA	525	2.56548	1.35923	6.6487	0.00617272	0.0379241
SAU060112_20388	gltB	glutamate synthase, large subunit	4500	3.00058	1.58524	6.69975	0.00618451	0.0379241
SAU060112_20196		Phosphoenolpyruvate-dependent sugar PTS family porter, EIIA 1	792	3.058	1.61259	5.07454	0.00618664	0.0379241
SAU060112_20355		conserved exported protein of unknown function	1491	3.00415	1.58696	5.17279	0.00634315	0.0387866
SAU060112_30313	rpsA	30S ribosomal protein S1	1176	3.68922	1.88331	9.78014	0.0064694	0.0394601
SAU060112_10668		conserved membrane protein of unknown function	621	-529.542	-9.0486	3.27683	0.00657109	0.0399809
SAU060112_30186		conserved protein of unknown function	1011	-4.20405	-2.07178	6.33954	0.00662577	0.0402138
SAU060112_10642	mnhc	putative antiporter subunit mnhC2	345	-3.85889	-1.94819	6.68787	0.00667489	0.0404119
SAU060112_20394		Conserved protein of unknown function	525	3.70106	1.88794	3.8997	0.0067759	0.0409224
SAU060112_30069	isdH	Iron-regulated surface determinant protein H	2676	3.05647	1.61187	4.90912	0.00699389	0.0420168
SAU060112_10528	yclQ	Uncharacterized ABC transporter solute-binding protein YclQ	1029	-3.41815	-1.77321	7.8348	0.00702244	0.0420168
SAU060112_30136		conserved membrane protein of unknown function	1074	2.74678	1.45774	5.83959	0.00702565	0.0420168
SAU060112_40474		Conserved protein of unknown function	1875	2.94257	1.55708	5.47262	0.00705042	0.0420624
SAU060112_100012		RNA pseudouridylate synthase family protein	822	-3.5053	-1.80954	7.51826	0.0072064	0.0428249
SAU060112_40198		conserved protein of unknown function	444	-542.461	-9.08338	3.30951	0.00721316	0.0428249
SAU060112_40525		conserved protein of unknown function	957	2.83931	1.50554	7.39524	0.00728578	0.0431515
SAU060112_40556	nnrD	ADP-dependent (S)-NAD(P)H-hydrate dehydratase	813	2.73433	1.45119	7.25415	0.00740745	0.0437664
SAU060112_30147	mreD	Rod shape-determining protein MreD	531	2.85298	1.51247	5.74283	0.00742995	0.0437938
SAU060112_40230		Transcriptional regulator	453	2.76078	1.46508	7.01997	0.00747915	0.0439781
SAU060112_110024		conserved protein of unknown function	525	-3.40147	-1.76616	7.26565	0.00752056	0.0441158
SAU060112_70119	msrA	peptide methionine sulfoxide reductase (Protein- methionine-S-oxide reductase) (Peptide Met(O) reductase)	534	3.39944	1.7653	10.0403	0.00767455	0.0449117
SAU060112_30335		DnaD domain protein	687	-3.93943	-1.97799	8.58722	0.00774359	0.0452078
SAU060112_100009		protein of unknown function	207	-779.524	-9.60645	3.80554	0.00783341	0.0454583
SAU060112_20381	sle	N-acetylmuramoyl-L-alanine amidase sle1	1026	-5.49543	-2.45823	10.9864	0.007846	0.0454583
SAU060112_10390	pepA	putative cytosol aminopeptidase	1476	-3.92104	-1.97123	8.52812	0.00786051	0.0454583
SAU060112_20103	aldA	putative aldehyde dehydrogenase AldA	1488	3.59747	1.84698	6.81178	0.00786065	0.0454583
SAU060112_20219	essC	Protein EssC	4440	-5.33757	-2.41618	9.13813	0.00805215	0.0464562
SAU060112_40573		LPXTG-motif cell wall anchor domain protein	2301	-4.88772	-2.28916	9.31666	0.00808381	0.0465106
SAU060112_30105	citZ	Citrate synthase 2	1122	2.6225	1.39095	8.17567	0.00809951	0.0465106
SAU060112_20231		conserved membrane protein of unknown function	390	-8.34347	-3.06065	5.06452	0.00817641	0.0468424
SAU060112_10464		conserved protein of unknown function	342	3.33346	1.73702	4.40782	0.00830538	0.0473994
SAU060112_20265		Phosphoenolpyruvate-dependent sugar PTS family porter, EIIA 2	444	6.33576	2.66352	2.0319	0.00831229	0.0473994
SAU060112_20333		conserved protein of unknown function	306	5.85741	2.55026	2.13081	0.00838121	0.0476815
SAU060112_40320		conserved protein of unknown function	1044	-4.23315	-2.08173	8.87619	0.00853615	0.0484505
SAU060112_40120		conserved protein of unknown function	189	-474.426	-8.89004	3.12729	0.00876821	0.0496528
SAU060112_30068	fhs	Formate--tetrahydrofolate ligase	1746	2.80613	1.48858	8.3871	0.00881349	0.0497872
SAU060112_10699	nagB	Glucosamine-6-phosphate deaminase	759	2.73512	1.4516	5.55835	0.00884039	0.0497872
SAU060112_10530	yclO	Uncharacterized ABC transporter permease protein YclO	957	3.41947	1.77377	4.13529	0.00885287	0.0497872
